# Supplementary material for: Impact of examined lymph node count on long-term survival of T1-2N0M0 double primary NSCLC patients after surgery: a SEER study
Source: PeerJ. 2020 Feb 26;8:e8692. doi: 10.7717/peerj.8692 (PMC7049255; doi:10.7717/peerj.8692)
Supplement: Supplemental Information 5 [file peerj-08-8692-s005.xlsx]

## Sheet: Sheet1
Patient ID	Race	Sex	Age	Location	Interval time	Group	First tumor					Second tumor					OS status	CSS status	Survival time
							Primary site	Grade	Laterality	ELN	size	Primary site	Grade	Laterality	ELN	size
1828462	1	2	74	1	2	1	3	3	2	0	28	1	1	2	0	38	1	1	54
1863383	3	2	69	1	31	2	1	1	2	0	43	2	1	2	0	20	1	1	105
2647032	2	1	61	1	0	1	1	3	2	1	10	3	3	2	1	30	1	1	22
2688179	1	2	57	2	156	2	3	2	2	0	15	3	1	1	10	18	0	0	218
2691551	1	2	72	2	103	2	1	2	2	2	20	1	3	1	4	38	0	0	225
2724794	1	1	71	2	1	1	3	3	1	0	15	1	2	2	0	25	1	1	14
2787266	2	2	59	2	0	1	3	3	2	0	15	1	3	1	0	25	1	1	25
3506328	1	2	65	2	0	1	3	3	2	8	13	1	2	1	8	17	1	1	13
3533142	2	1	75	1	0	1	1	2	2	14	50	3	2	2	0	8	1	1	18
3535198	1	1	66	2	9	2	1	2	2	0	25	1	2	1	0	15	1	1	22
3539265	1	2	76	1	3	1	2	3	2	5	45	3	1	2	3	3	1	0	25
3544758	1	1	64	2	100	2	1	2	2	6	32	1	2	1	1	32	1	0	107
3582526	1	1	57	1	1	1	3	3	2	2	30	1	3	2	2	10	1	1	5
3583854	1	1	54	2	0	1	1	2	2	7	40	3	2	1	4	25	1	1	70
3629076	1	2	60	2	150	2	3	3	2	0	47	1	3	1	1	21	0	0	207
3633623	1	2	62	1	26	2	1	3	2	5	20	3	2	2	0	10	1	1	63
3635105	1	2	59	2	2	1	3	2	1	5	37	3	2	2	4	25	1	1	12
3635199	1	1	63	2	39	2	1	3	2	2	36	1	2	1	4	30	1	1	134
3639656	3	1	60	2	50	2	1	2	2	0	15	1	2	1	5	10	1	1	133
3653683	3	1	66	2	102	2	3	1	1	8	35	3	1	2	3	45	0	0	153
3654760	1	1	72	2	0	1	1	3	1	0	23	1	2	2	0	28	1	0	23
4399299	1	2	53	2	5	1	1	3	1	8	23	1	3	2	29	22	1	1	43
4437628	1	2	41	2	110	2	3	2	1	5	32	1	2	2	5	40	0	0	130
4438564	1	2	40	2	43	2	1	3	2	7	23	3	2	1	13	14	0	0	115
4439020	2	1	48	2	76	2	1	2	2	5	14	1	3	1	8	20	1	1	98
4440496	1	2	74	2	125	2	3	2	2	3	20	3	3	1	0	27	0	0	134
4447894	3	2	71	2	9	2	3	2	2	11	30	3	3	1	0	3	1	1	31
4464806	2	2	65	2	17	2	3	3	1	1	26	3	3	2	1	14	0	0	154
4469157	3	1	56	2	123	2	1	2	1	2	32	1	1	2	5	25	0	0	128
4496154	3	2	70	2	12	2	3	2	2	11	24	1	2	1	0	22	0	0	101
4501465	1	1	70	2	21	2	1	4	2	9	26	1	2	1	0	16	1	1	23
4514929	3	1	64	2	91	2	3	3	1	4	25	1	2	2	21	20	0	0	108
5254523	1	2	51	2	33	2	1	3	1	23	22	2	1	2	7	11	0	0	93
5264904	1	2	84	1	4	1	1	1	2	0	19	3	1	2	0	25	1	1	81
5265162	1	2	70	1	0	1	1	2	1	9	25	3	2	1	9	25	1	1	52
5277833	1	1	58	2	33	2	1	2	1	8	45	3	2	2	6	16	0	0	72
5277918	1	2	67	1	51	2	3	2	2	1	35	1	2	2	3	15	0	0	85
5292955	1	1	70	2	46	2	3	2	1	8	16	1	2	2	16	10	0	0	78
5296761	1	2	68	2	75	2	3	3	2	4	20	3	2	1	10	19	0	0	81
5304000	1	2	79	2	0	1	1	3	1	1	12	3	1	2	0	8	1	0	47
5305331	1	1	83	2	17	2	1	3	2	0	20	1	3	1	1	19	1	1	71
5312101	1	2	85	1	0	1	1	2	1	1	17	3	2	1	1	17	1	1	29
5313972	1	1	80	2	36	2	1	1	2	6	32	1	3	1	8	25	1	1	38
5316660	1	2	72	2	0	1	1	2	1	0	12	1	2	2	0	16	1	1	16
5324206	1	1	70	1	2	1	3	2	2	1	15	1	3	2	1	22	1	1	46
5326058	1	2	75	1	36	2	1	2	1	14	32	3	1	1	0	14	1	0	57
5346822	1	2	76	2	1	1	1	1	1	3	21	3	2	2	8	30	1	1	28
5358253	3	2	57	2	23	2	1	1	2	2	32	3	1	1	8	14	0	0	59
5378358	1	2	66	2	1	1	3	2	1	7	50	1	2	2	7	35	0	0	52
5384983	2	2	59	1	3	1	3	2	1	0	15	1	1	1	0	7	0	0	51
5391431	3	1	67	2	24	2	1	2	2	3	13	1	2	1	0	12	1	0	39
6126288	2	1	53	2	1	1	2	1	2	3	18	1	2	1	0	18	0	0	47
6185992	1	2	64	1	1	1	1	2	1	7	28	1	2	1	7	6	0	0	20
6192189	1	1	69	2	11	2	3	1	2	25	24	3	1	1	15	18	0	0	20
6208631	1	2	75	2	8	2	1	2	1	0	17	3	1	2	0	10	0	0	16
6228218	1	1	63	1	3	1	1	2	1	3	27	1	1	1	3	10	0	0	8
6241401	1	1	65	1	0	1	2	2	2	9	10	3	2	2	11	38	0	0	3
6255271	1	1	66	1	1	1	1	2	2	0	15	3	3	2	7	18	0	0	1
8362207	1	2	62	2	24	2	1	2	2	13	25	1	1	1	2	6	1	1	37
9334512	1	1	69	2	51	2	3	3	2	4	20	3	3	1	10	30	1	0	155
9354746	1	1	39	1	241	2	2	3	2	9	22	1	2	2	4	43	0	0	281
9405371	1	2	69	2	52	2	1	2	2	7	50	3	2	1	4	10	1	1	102
9422098	1	1	74	1	92	2	2	3	2	0	6	1	2	2	5	14	1	1	92
9459965	1	1	66	2	26	2	3	3	1	3	20	3	2	2	7	19	1	0	30
9474184	1	1	75	1	0	1	3	1	2	0	25	1	1	2	0	10	1	0	22
9490798	1	2	52	2	158	2	1	1	2	12	17	3	2	1	4	13	0	0	234
9491455	1	1	79	1	0	1	3	1	1	4	20	1	1	1	4	15	1	0	45
9522099	1	1	66	2	84	2	1	3	2	0	18	1	2	1	8	40	1	1	180
9526577	1	2	76	2	87	2	3	2	1	4	13	1	3	2	0	26	1	1	132
10543835	1	2	75	2	61	2	1	3	2	2	30	1	1	1	2	22	1	1	118
10574925	1	1	49	2	137	2	1	3	1	11	45	1	3	2	8	23	0	0	208
10594997	1	2	63	2	106	2	1	2	1	10	20	2	2	2	0	10	1	0	190
10599639	1	2	73	2	124	2	1	1	1	7	20	1	1	2	4	10	0	0	185
10602123	1	2	72	1	2	1	1	1	2	6	10	1	1	2	6	5	1	1	68
10605037	1	2	50	1	170	2	1	2	2	7	33	3	1	2	2	5	0	0	182
10625279	1	1	63	2	45	2	1	2	2	6	35	1	1	1	9	15	0	0	174
10629645	1	2	41	2	170	2	1	2	2	6	11	1	3	1	0	20	0	0	172
10638998	1	1	65	2	154	2	1	2	2	4	40	3	3	1	0	35	0	0	161
10653566	1	1	68	2	57	2	3	2	2	5	20	1	2	1	10	11	0	0	166
10661530	1	1	74	2	61	2	1	1	2	10	30	1	1	1	0	12	1	0	100
10665843	1	2	66	2	82	2	3	3	1	1	35	1	2	2	9	10	0	0	163
10684058	1	2	80	2	3	1	3	3	2	1	35	1	3	1	0	17	1	1	25
10686724	1	2	52	2	2	1	3	3	1	2	30	3	3	2	0	13	0	0	131
10687891	1	2	66	1	0	1	3	2	1	15	6	1	4	1	15	12	0	0	145
10714665	1	1	75	2	5	1	1	2	1	0	26	1	2	2	7	9	1	1	105
11681563	1	2	67	2	30	2	3	2	1	25	50	1	2	2	5	16	0	0	133
11682982	1	1	71	1	8	2	2	2	2	14	14	3	2	2	1	15	1	0	88
11691596	1	1	78	1	1	1	1	3	2	5	7	3	3	2	5	12	1	1	82
11711536	1	1	73	2	112	2	1	2	1	10	40	1	2	2	4	12	0	0	131
11711625	1	2	81	2	11	2	3	2	2	1	13	3	2	1	0	20	1	1	68
11732733	1	2	73	1	2	1	3	2	1	2	13	1	2	1	2	14	1	1	5
11733578	2	1	60	2	4	1	1	3	1	0	4	1	3	2	2	13	1	1	23
11735099	1	2	65	1	56	2	3	1	2	9	28	1	1	2	0	10	0	0	116
11747103	1	2	43	1	0	1	1	3	2	3	8	2	2	2	8	41	1	1	38
11749628	1	2	59	2	9	2	1	3	1	4	14	1	2	2	0	21	1	1	29
11753566	1	2	68	2	80	2	1	1	2	4	12	1	3	1	7	10	0	0	114
11754227	1	2	62	2	0	1	1	2	2	6	15	1	2	1	5	15	0	0	108
11754559	1	2	79	2	23	2	1	3	1	11	30	2	1	2	1	15	0	0	111
11767745	1	2	74	2	75	2	1	1	2	4	15	1	1	1	19	30	0	0	105
11770920	1	2	76	1	2	1	3	3	2	0	18	1	1	2	0	10	1	1	11
11770943	1	2	64	1	0	1	1	3	1	0	20	3	1	1	0	10	1	1	27
11778056	1	1	49	2	54	2	1	2	2	6	14	3	1	1	3	19	0	0	106
11783878	1	2	63	2	4	1	1	2	1	14	20	1	2	2	3	28	1	1	90
11784840	1	2	73	1	0	1	1	2	1	6	12	1	1	1	6	20	1	1	72
11792879	1	1	56	1	0	1	3	1	2	3	25	3	3	2	3	25	1	1	30
11798585	1	2	82	1	0	1	1	2	2	4	25	3	1	2	4	10	0	0	105
11801494	1	1	75	1	0	1	1	1	2	6	23	1	1	2	6	20	1	1	48
11812320	1	1	68	1	31	2	3	1	2	3	14	3	1	2	3	6	0	0	91
11817858	2	2	65	1	2	1	1	2	2	15	17	1	1	2	15	9	0	0	90
11817919	1	2	79	2	20	2	2	2	2	6	20	3	2	1	0	12	0	0	85
11819992	1	1	76	1	0	1	1	2	1	1	12	3	2	1	1	30	1	1	27
11828289	1	2	83	1	0	1	1	3	2	0	20	3	2	2	0	15	0	0	95
11828606	1	1	55	2	10	2	3	2	1	5	9	2	2	2	6	10	0	0	94
11849520	1	2	78	2	1	1	1	1	1	16	25	2	1	2	16	6	1	1	43
11864594	1	2	70	2	0	1	1	1	2	4	12	1	2	1	4	18	0	0	73
12841952	1	2	68	2	43	2	1	1	2	1	12	3	1	1	13	15	0	0	62
12842418	1	2	59	2	22	2	1	1	1	9	10	3	1	2	0	14	0	0	71
12843582	1	2	64	1	0	1	3	3	2	5	10	1	2	2	5	10	0	0	71
12849821	1	1	71	2	8	2	1	2	1	10	36	3	2	2	1	11	0	0	51
12850617	1	2	67	2	16	2	1	2	1	16	18	1	2	2	19	8	0	0	50
12857429	1	2	60	2	25	2	3	3	1	9	26	3	2	2	3	8	0	0	50
12860363	1	2	49	1	5	1	1	3	2	6	33	2	2	2	6	6	0	0	55
12863174	1	2	76	1	17	2	1	1	2	0	40	3	2	2	2	20	0	0	50
12868627	1	1	68	1	27	2	1	3	2	8	35	2	3	2	4	29	0	0	50
12870044	1	1	66	2	46	2	1	2	1	5	43	1	2	2	4	22	0	0	53
12870989	1	2	74	2	16	2	3	1	1	8	30	1	1	2	0	8	1	1	44
12873456	1	2	74	2	30	2	2	1	2	5	22	1	1	1	1	27	0	0	50
12889008	1	2	80	1	1	1	3	1	1	3	34	1	1	1	3	5	1	1	37
12891110	1	1	68	2	17	2	1	2	1	21	19	3	2	2	2	15	0	0	43
12909135	1	2	64	1	1	1	1	2	1	15	37	3	2	1	8	8	0	0	39
12916307	1	1	71	1	35	2	2	2	2	6	25	3	2	2	17	20	0	0	38
12916906	1	1	60	2	1	1	1	3	1	5	23	1	2	2	0	12	0	0	46
12926049	1	2	77	1	0	1	3	2	1	0	18	1	1	1	0	22	0	0	40
12926647	1	1	55	1	1	1	1	2	1	7	38	3	1	1	0	3	0	0	37
12927477	1	2	69	2	33	2	1	1	2	15	32	1	2	1	2	12	0	0	46
12929900	1	1	57	2	0	1	2	1	2	5	12	1	2	1	4	25	1	1	23
12938725	1	1	51	2	13	2	1	1	2	10	27	1	1	1	2	18	0	0	30
12948945	1	2	67	1	0	1	1	3	2	11	15	1	2	2	11	11	0	0	31
12968030	1	1	74	1	1	1	1	2	2	9	48	2	2	2	4	9	0	0	18
12976975	1	1	63	1	14	2	1	1	1	6	12	3	3	1	0	12	0	0	14
12980863	1	2	84	1	1	1	1	2	1	7	26	3	1	1	0	13	0	0	21
12985688	1	1	76	1	1	1	3	2	1	9	25	1	2	1	9	25	0	0	13
12985712	1	2	62	1	0	1	3	2	2	8	30	1	3	2	8	14	0	0	18
12994735	1	1	80	1	0	1	3	3	2	4	34	3	1	2	6	13	1	1	13
12996684	1	2	69	1	0	1	1	2	2	10	19	3	1	2	10	15	0	0	14
13028632	1	2	57	1	1	1	3	1	1	0	18	3	1	1	0	6	1	0	1
15278923	1	1	75	2	0	1	1	2	2	23	21	1	2	1	23	21	0	0	13
15296319	1	1	85	2	51	2	2	2	2	0	10	1	3	1	3	26	1	1	86
15385479	1	2	63	2	0	1	1	4	1	0	14	1	3	2	0	8	1	1	68
15388220	1	2	73	2	75	2	1	2	1	9	24	1	2	2	1	20	1	0	159
15395547	1	1	60	2	136	2	1	3	2	2	18	1	3	1	7	35	1	0	268
16370764	2	1	69	1	126	2	1	3	2	1	35	1	2	2	3	27	1	0	133
16373449	1	2	75	2	53	2	3	2	1	0	15	1	2	2	0	25	1	1	76
16402052	1	2	64	2	183	2	1	2	2	4	28	1	2	1	1	24	1	1	195
16437317	1	1	68	2	100	2	1	1	2	11	30	3	1	1	20	25	1	0	212
16468537	1	2	58	2	157	2	1	2	1	14	14	1	4	2	0	10	1	0	207
16473001	1	1	74	2	22	2	3	2	2	2	12	3	2	1	2	26	1	1	150
16473044	1	1	68	2	60	2	1	1	2	1	17	1	2	1	2	20	1	1	111
16473359	1	2	65	1	2	1	1	3	2	6	35	3	2	2	6	15	1	0	77
16477747	1	1	66	2	29	2	1	3	2	5	10	1	3	1	2	30	1	0	67
16486997	1	2	54	2	38	2	1	1	2	0	40	3	2	1	3	22	1	0	133
16521438	1	2	62	1	64	2	3	3	1	0	25	1	2	1	0	20	1	1	89
16524248	1	2	67	1	0	1	1	3	1	22	32	1	1	1	22	7	1	0	25
16528311	1	1	64	2	48	2	1	2	2	0	12	1	3	1	0	15	1	1	135
16534994	1	2	66	1	23	2	1	2	1	0	30	3	3	1	0	25	1	1	41
16559418	1	1	53	1	29	2	2	2	2	17	20	3	2	2	9	32	1	1	95
16568312	1	2	68	2	95	2	3	2	1	0	9	3	3	2	0	21	1	1	110
17506330	1	1	65	2	16	2	1	3	1	12	30	3	2	2	0	10	1	1	214
17511692	2	1	69	1	180	2	1	2	2	0	12	3	3	2	5	18	0	0	217
17512255	1	1	71	2	16	2	3	3	2	8	17	3	1	1	6	10	1	0	176
17535576	1	1	73	2	34	2	1	2	1	8	32	1	2	2	5	16	1	1	85
17548957	1	1	67	1	1	1	1	2	2	1	42	3	3	2	2	34	1	1	22
17568804	1	2	82	2	60	2	3	2	2	3	30	3	2	1	0	18	1	0	85
17586140	1	2	79	2	3	1	3	3	2	1	25	3	2	1	2	11	1	0	136
17599291	1	1	63	2	87	2	1	2	2	5	30	3	1	1	0	15	0	0	197
17614175	1	1	67	1	2	1	3	2	2	10	6	2	2	2	10	20	1	1	5
17632051	1	1	65	2	116	2	1	3	1	10	35	1	3	2	0	27	1	1	135
17636924	1	1	69	1	0	1	1	4	2	12	20	2	2	2	12	20	1	1	60
17638944	1	2	77	2	2	1	3	1	1	7	20	1	1	2	6	15	1	0	141
17660304	1	1	58	2	29	2	1	3	2	3	33	1	3	1	4	20	0	0	174
17686267	1	2	72	2	43	2	3	2	1	7	25	1	3	2	11	14	1	1	91
17690142	1	2	73	2	10	2	1	3	2	2	5	1	2	1	0	7	1	1	18
17708151	1	1	72	2	21	2	2	2	2	8	30	1	3	1	4	25	1	0	62
17709045	1	2	67	2	17	2	3	2	2	5	32	1	2	1	0	13	1	0	51
17720966	1	1	66	2	18	2	2	1	2	17	45	3	2	1	0	40	1	1	62
17731021	1	2	57	2	44	2	1	3	1	7	10	1	3	2	12	12	0	0	153
17733965	2	1	69	1	29	2	3	3	2	11	32	1	3	2	0	6	1	1	47
17742197	1	2	56	2	0	1	1	3	1	3	40	3	3	2	10	11	0	0	141
18672579	1	1	73	2	0	1	1	2	2	0	24	1	3	1	1	25	1	1	28
18677037	1	2	64	2	14	2	3	2	1	11	45	1	3	2	14	6	0	0	144
18683617	1	1	72	2	2	1	1	2	1	0	10	1	2	2	0	15	1	0	18
18703774	2	1	61	2	32	2	3	3	2	3	41	1	3	1	0	15	0	0	137
18710141	2	1	72	1	72	2	2	2	2	2	50	3	3	2	10	50	0	0	134
18727557	2	2	78	1	0	1	1	2	1	14	50	1	3	1	14	20	1	0	85
18731873	1	2	52	2	120	2	1	3	1	11	11	1	2	2	4	29	1	0	121
18745707	1	1	75	1	35	2	3	2	2	14	35	1	2	2	1	25	0	0	119
18756092	1	2	77	1	1	1	1	2	1	6	40	3	2	1	4	15	1	1	49
18776144	1	1	64	1	56	2	3	3	2	3	20	2	3	2	11	16	1	0	57
18776150	1	2	59	2	48	2	1	2	2	18	22	3	1	1	1	11	0	0	106
18787671	1	2	49	1	26	2	1	3	2	13	30	3	1	2	1	15	0	0	113
18789832	1	2	66	2	12	2	1	2	2	8	30	3	2	1	15	20	1	0	45
18789928	1	1	74	2	23	2	3	2	1	1	35	1	2	2	0	50	1	0	32
18806493	1	1	77	1	1	1	3	2	1	5	18	3	2	1	5	35	1	1	18
18810162	1	1	51	1	18	2	1	2	2	9	20	3	2	2	0	7	1	1	54
18810927	1	2	56	1	0	1	1	1	2	8	13	3	1	2	8	15	0	0	99
18811945	1	2	45	2	1	1	1	3	1	6	30	1	3	2	0	8	0	0	86
18812741	1	1	60	2	7	2	1	3	2	7	20	3	2	1	1	16	0	0	98
18815803	1	2	73	1	76	2	3	2	1	5	21	1	3	1	3	29	0	0	107
18822486	1	2	73	1	46	2	2	4	2	1	17	2	2	2	0	15	1	0	83
18832121	2	2	77	1	0	1	1	3	2	20	45	3	1	2	20	10	1	1	47
18852832	1	1	71	2	30	2	1	2	1	4	41	3	1	2	11	11	0	0	93
18855034	1	2	49	2	52	2	1	3	1	8	30	1	3	2	9	22	0	0	90
18859049	1	2	75	1	0	1	1	1	2	9	10	1	1	2	9	4	0	0	32
18861357	2	2	68	2	68	2	1	2	1	4	45	1	1	2	6	22	0	0	89
18861466	2	1	66	2	2	1	1	1	1	2	23	1	1	2	3	18	0	0	86
18864061	1	2	69	1	19	2	3	2	1	3	20	1	3	1	1	12	0	0	92
18864219	1	2	76	2	21	2	2	4	2	8	50	1	1	1	10	13	1	1	27
18889911	1	2	54	1	0	1	3	3	2	7	12	1	2	2	7	10	0	0	81
18890923	1	2	76	2	5	1	1	2	1	1	18	1	2	2	0	28	1	1	27
18895199	1	2	61	1	58	2	3	3	1	6	14	1	2	1	0	15	0	0	72
18895616	1	1	66	2	26	2	1	1	2	0	22	3	1	1	0	15	0	0	73
18897503	1	2	72	2	0	1	1	1	2	9	20	3	3	1	3	18	1	0	39
18901407	1	1	77	2	2	1	1	2	1	1	20	1	2	2	4	20	1	0	64
18902801	2	1	71	2	6	1	1	3	1	9	16	1	1	2	0	20	0	0	70
18912636	1	1	65	1	3	1	1	3	2	8	30	1	2	2	8	11	0	0	72
18913205	2	2	55	2	18	2	3	1	2	5	20	3	1	1	3	20	1	1	54
19847539	2	2	52	2	1	1	1	2	1	4	17	3	2	2	5	25	0	0	65
19859815	1	1	77	1	2	1	1	1	1	4	39	3	1	1	0	5	1	0	17
19864787	2	2	77	1	0	1	1	3	2	0	15	1	3	2	0	25	1	1	4
19864871	1	1	43	2	0	1	3	2	1	10	28	1	2	2	3	10	0	0	61
19868567	2	1	64	2	2	1	1	1	2	2	20	1	1	1	6	25	0	0	56
19876370	1	1	65	2	0	1	1	3	2	10	23	1	2	1	12	11	1	0	12
19892471	1	2	66	1	1	1	3	1	2	0	25	3	2	2	0	8	1	0	2
19898749	1	1	63	2	30	2	1	2	1	7	10	1	2	2	4	13	1	1	42
19913112	1	2	68	2	36	2	1	3	1	19	25	3	1	2	4	12	0	0	43
19953968	1	2	54	2	0	1	1	3	1	5	22	1	2	2	5	22	0	0	32
19961511	1	2	68	1	1	1	1	2	2	1	30	3	2	2	1	21	0	0	31
19968552	1	1	55	1	0	1	2	1	2	9	7	1	2	2	9	15	0	0	26
19976231	1	1	50	2	1	1	1	2	1	10	20	1	3	2	19	30	0	0	22
19989478	1	2	58	1	0	1	1	2	2	8	27	1	2	2	8	10	1	1	15
19992988	1	1	74	2	3	1	3	3	1	4	45	3	3	2	0	15	0	0	20
20004079	1	1	75	1	2	1	3	2	2	4	25	3	2	2	4	15	1	0	2
20017783	1	2	65	2	1	1	1	3	1	12	45	1	3	2	4	15	0	0	15
20023994	1	1	71	2	1	1	1	3	2	1	22	1	2	1	21	18	0	0	18
20028254	1	2	82	1	0	1	1	1	2	1	28	1	1	2	1	7	0	0	22
20035529	1	2	71	2	1	1	3	1	1	6	20	3	1	2	8	17	0	0	13
20037238	1	1	69	2	0	1	3	2	2	8	22	3	2	1	14	20	0	0	7
20041634	2	1	66	2	1	1	1	2	2	10	33	1	1	1	0	12	0	0	11
20056385	1	2	70	2	0	1	1	2	1	15	20	1	2	2	15	20	0	0	49
21110447	1	1	61	2	45	2	1	1	1	9	25	1	1	2	8	11	0	0	256
21114216	1	2	56	1	12	2	1	3	2	2	25	3	2	2	2	28	1	1	22
21140525	1	1	68	1	35	2	2	4	2	0	25	1	3	2	0	30	1	1	58
21150690	3	2	68	2	21	2	1	2	1	0	15	1	3	2	0	30	0	0	209
21166108	3	2	62	2	43	2	1	3	2	4	15	1	2	1	3	21	0	0	194
22022909	3	1	59	2	109	2	1	3	1	13	11	2	2	2	3	26	0	0	166
22032497	3	1	75	2	22	2	3	2	2	5	30	1	3	1	6	17	1	1	121
22037388	1	2	73	1	34	2	3	3	1	13	31	1	3	1	0	10	1	1	40
22040200	3	2	64	1	1	1	2	3	2	1	30	2	1	2	1	10	1	0	90
22049191	1	2	76	2	54	2	3	2	2	1	15	1	3	1	1	15	1	1	60
22067648	3	2	72	2	14	2	3	2	2	2	20	1	2	1	1	26	1	1	31
22077315	1	2	71	2	2	1	1	1	1	0	10	1	2	2	0	5	1	1	89
22091649	1	2	53	2	51	2	1	3	2	9	15	1	3	1	10	12	0	0	83
22096958	3	1	63	2	0	1	1	3	1	1	35	1	2	2	1	30	0	0	76
22097432	3	1	81	2	18	2	1	2	1	7	17	1	1	2	0	20	1	0	54
22111514	3	1	63	1	0	1	3	2	2	6	42	3	1	2	6	12	0	0	69
22111908	3	2	76	1	1	1	1	2	1	16	12	1	1	1	16	6	0	0	69
22147859	1	2	73	2	16	2	1	3	1	9	48	1	2	2	0	19	0	0	25
22149493	1	2	76	2	1	1	1	2	2	9	30	3	3	1	3	30	0	0	25
22151826	3	2	66	2	2	1	1	2	2	5	14	1	3	1	4	11	0	0	14
22166791	3	1	71	2	2	1	3	2	2	5	17	3	4	1	2	10	0	0	4
26674415	1	1	61	1	0	1	1	2	1	0	35	3	2	1	0	20	1	1	20
26790115	1	1	70	2	34	2	1	2	2	5	26	3	3	1	0	18	1	1	53
26803004	1	2	57	2	62	2	1	2	2	3	10	1	2	1	13	19	0	0	91
27802611	1	2	56	1	73	2	3	2	2	19	19	2	1	2	0	15	0	0	80
27804554	2	1	67	2	43	2	1	1	1	5	25	3	2	2	2	13	1	1	66
27809264	1	2	76	1	0	1	1	3	2	4	24	1	3	2	4	15	1	1	36
27814578	1	2	68	2	27	2	1	2	1	7	28	1	2	2	2	15	1	0	52
27837917	1	2	74	1	0	1	1	3	2	15	14	1	1	2	15	32	0	0	68
27845594	1	2	65	2	31	2	3	1	2	2	40	3	1	1	2	12	1	1	45
27848336	1	2	66	1	11	2	3	4	2	6	27	2	2	2	0	17	1	1	34
27849329	1	2	66	2	14	2	1	1	1	0	21	1	2	2	14	16	0	0	71
27850185	1	1	82	1	1	1	1	3	1	5	20	3	2	1	5	20	0	0	60
27850485	1	2	67	1	0	1	1	3	2	44	50	1	2	2	44	5	0	0	60
27851233	1	1	69	2	37	2	1	3	1	7	16	1	3	2	3	16	1	1	48
27852241	1	1	63	2	0	1	3	3	2	7	32	1	3	1	3	15	0	0	70
27857492	1	1	66	1	0	1	3	2	2	5	38	3	2	2	5	33	1	1	3
27860999	1	1	79	2	1	1	1	3	2	6	25	3	2	1	0	13	1	0	26
27872875	1	2	63	2	1	1	1	2	2	6	35	1	3	1	0	12	0	0	49
27890951	1	2	66	1	0	1	1	2	2	3	11	2	2	2	3	4	0	0	40
27901107	1	1	69	2	22	2	1	3	2	15	22	1	3	1	0	18	0	0	42
27906059	1	2	58	1	26	2	2	3	2	21	18	3	3	2	0	9	0	0	37
27923482	1	2	67	1	3	1	1	3	1	14	16	1	1	1	0	3	0	0	31
27941184	1	2	45	2	9	2	1	3	2	17	28	1	3	1	5	9	0	0	42
27961725	1	2	54	2	14	2	1	2	2	9	17	1	2	1	2	5	0	0	15
27963461	1	1	73	2	0	1	1	3	1	1	17	1	3	2	2	27	1	0	4
27970458	1	2	78	1	1	1	1	3	2	0	15	1	2	2	0	9	0	0	18
28008802	1	2	63	2	0	1	1	2	2	9	36	1	2	1	9	35	0	0	4
29112478	1	1	65	2	3	1	3	2	1	10	48	1	2	2	0	30	1	0	67
30100224	1	2	64	2	77	2	1	2	2	1	25	3	2	1	0	15	1	0	95
30169430	1	2	79	1	2	1	1	2	1	24	19	3	2	1	24	19	1	1	19
30211574	1	2	65	2	1	1	1	2	1	2	31	1	2	2	2	31	0	0	7
35669990	1	2	56	2	43	2	1	2	1	15	20	2	2	2	0	10	0	0	119
35705096	1	2	66	2	92	2	3	2	1	8	20	3	1	2	0	11	0	0	105
35708618	1	2	72	2	94	2	1	2	2	13	35	3	2	1	0	20	0	0	102
35714442	1	2	62	2	0	1	3	2	2	5	35	1	3	1	5	30	0	0	99
35735463	1	2	74	2	0	1	1	3	1	7	13	1	2	2	7	10	1	1	42
35752807	1	1	64	2	32	2	3	3	1	4	25	1	1	2	0	8	0	0	91
35777282	1	1	64	2	0	1	1	2	2	0	16	1	3	1	0	13	1	0	52
35782649	1	2	82	2	0	1	3	2	1	0	13	3	2	2	12	42	0	0	80
35786590	1	1	66	1	0	1	1	2	2	5	17	1	1	2	5	8	0	0	79
35787079	1	2	86	2	3	1	3	2	2	3	22	1	2	1	3	6	1	1	20
35816659	1	2	65	1	1	1	3	3	2	4	20	1	2	2	4	40	1	1	30
35819969	1	2	84	1	39	2	3	1	2	0	9	3	2	2	0	19	0	0	69
35832678	3	1	73	1	0	1	1	2	2	4	10	1	2	2	4	10	0	0	65
35837185	1	1	80	2	0	1	1	1	1	1	28	1	2	2	0	20	0	0	67
35846902	1	1	75	2	39	2	1	3	1	9	50	1	2	2	1	11	0	0	61
35864093	1	1	79	1	17	2	1	2	2	13	25	2	2	2	0	13	1	1	48
35869533	1	2	78	2	2	1	3	3	1	1	19	3	2	2	3	13	1	1	30
35875161	3	2	62	1	0	1	1	1	2	23	18	2	2	2	23	16	0	0	55
35881876	1	1	68	2	30	2	3	2	2	6	25	3	1	1	5	10	0	0	51
35888406	1	1	63	1	1	1	1	1	2	3	18	2	2	2	3	10	1	1	30
35893312	1	1	58	1	1	1	1	3	2	26	32	1	2	2	26	7	0	0	48
36861666	1	2	71	1	2	1	1	3	1	3	24	3	3	1	3	15	0	0	43
36870288	1	1	74	2	1	1	1	4	1	8	42	3	2	2	3	21	0	0	41
36871513	1	2	66	1	2	1	1	2	2	13	30	1	3	2	13	7	0	0	40
36875864	1	1	68	2	18	2	1	3	2	8	45	1	2	1	1	45	1	0	36
36878909	1	2	55	1	0	1	3	2	2	11	9	3	1	2	11	4	0	0	38
36897019	3	2	57	2	20	2	3	1	2	3	4	3	1	1	1	9	0	0	34
36936005	1	2	61	1	2	1	1	2	2	18	17	1	1	2	14	5	0	0	22
36936650	1	1	70	1	12	2	1	3	1	6	20	3	3	1	2	13	0	0	22
36938111	1	2	58	1	0	1	1	1	2	1	15	3	1	2	1	6	0	0	21
36959282	1	1	64	2	0	1	3	2	1	0	11	1	1	2	12	18	0	0	17
36997833	1	1	57	1	1	1	1	2	2	31	45	1	2	2	31	7	0	0	7
36999487	1	2	65	2	7	2	1	1	1	7	13	3	1	2	0	12	0	0	7
37005364	1	2	78	2	0	1	1	3	2	8	26	1	2	1	0	10	0	0	4
38139971	1	1	71	2	62	2	1	2	1	4	46	3	2	2	0	35	1	1	71
38168835	1	1	65	2	97	2	1	1	1	12	30	2	1	2	5	50	1	1	153
38169122	1	1	68	2	42	2	1	3	2	12	35	3	4	1	12	31	0	0	178
38194489	1	2	70	2	13	2	1	2	1	5	33	3	2	2	4	30	1	1	97
39094389	3	1	72	2	0	1	1	1	1	0	15	2	1	2	0	12	1	0	93
39094834	1	2	73	2	1	1	1	4	2	11	24	3	3	1	0	12	0	0	79
39099336	1	2	74	2	1	1	1	3	1	10	37	1	1	2	0	6	1	1	54
39100491	1	1	72	2	34	2	4	2	2	10	32	1	2	1	16	15	0	0	85
39123436	1	2	58	2	3	1	1	3	2	7	5	3	3	1	7	10	1	1	16
39189161	2	1	72	2	11	2	1	2	2	4	23	1	2	1	0	10	0	0	19
40140728	1	2	56	1	95	2	3	1	1	0	23	1	1	1	0	40	1	0	159
40146601	1	1	64	1	0	1	1	3	2	7	15	2	4	2	7	25	1	1	11
40195012	1	1	69	1	87	2	3	3	1	1	23	1	2	1	1	18	1	1	130
40204480	1	2	63	2	1	1	3	4	1	0	20	2	1	2	0	14	1	1	19
40215671	1	2	60	2	104	2	1	2	1	6	30	3	2	2	0	12	1	1	115
40837000	1	1	72	2	0	1	1	3	2	4	20	1	2	1	0	20	1	1	33
40859614	1	2	62	2	0	1	1	2	1	9	14	1	1	2	6	16	1	1	10
40870344	1	2	56	1	0	1	1	2	2	0	26	1	1	2	1	19	0	0	221
40870728	2	2	62	2	175	2	1	2	1	7	33	1	2	2	11	25	0	0	215
40872074	1	2	73	2	0	1	1	2	1	2	15	1	2	2	0	20	1	0	36
40876348	1	1	58	2	79	2	1	1	2	0	15	1	2	1	6	29	1	0	158
40877479	1	2	74	2	15	2	3	2	2	9	29	3	3	1	11	25	1	1	33
40878563	1	2	52	1	124	2	3	2	1	6	13	1	2	1	5	10	1	1	187
40921055	2	1	72	2	43	2	3	2	1	1	35	1	2	2	2	20	1	0	98
40922357	1	2	56	2	172	2	1	2	2	8	12	3	1	1	4	12	0	0	182
40983444	1	2	82	1	48	2	2	2	2	1	15	3	3	2	0	11	1	0	163
41017920	1	2	65	1	1	1	3	2	2	1	50	1	1	2	1	25	1	1	42
41021536	1	1	63	2	41	2	1	3	2	16	11	1	4	1	1	16	1	1	105
41034739	1	2	76	2	92	2	1	3	2	0	14	1	3	1	0	20	0	0	110
41044019	1	2	46	2	24	2	1	2	1	8	18	1	2	2	0	20	0	0	104
41047504	1	1	65	2	50	2	1	3	2	7	14	3	1	1	0	10	0	0	106
41670352	1	1	71	2	9	2	1	2	1	0	15	1	2	2	0	18	1	0	32
41676241	2	2	69	2	0	1	1	2	1	33	20	1	2	2	0	13	0	0	97
41699406	1	1	73	2	19	2	1	1	1	22	22	1	1	2	25	19	1	0	25
41702151	2	2	62	2	49	2	1	1	1	16	35	3	2	2	16	14	0	0	76
41714414	2	2	77	1	3	1	1	2	2	27	12	3	3	2	27	8	0	0	74
41723257	1	2	73	2	16	2	2	2	2	40	31	3	1	1	0	10	1	1	60
41724444	1	1	67	1	0	1	1	3	2	7	25	1	3	2	7	25	1	1	4
41725431	1	2	73	1	1	1	1	1	2	3	11	3	1	2	3	28	0	0	69
41736740	1	1	48	2	54	2	1	1	1	13	34	2	1	2	5	10	0	0	62
41749629	1	2	71	1	1	1	1	1	2	15	15	3	1	2	16	10	1	0	16
41758416	1	1	73	2	54	2	1	2	2	34	35	1	2	1	27	20	1	1	54
41764391	1	1	78	1	0	1	1	1	1	0	12	3	1	1	0	13	1	1	23
41773016	2	2	53	2	28	2	2	3	2	0	14	1	2	1	5	20	0	0	49
41775971	1	2	62	1	38	2	1	2	1	13	23	3	3	1	0	10	0	0	46
41798361	1	1	67	2	0	1	2	2	2	3	35	1	2	1	1	23	1	1	33
41805344	2	2	56	1	2	1	3	2	2	7	14	1	1	2	7	9	0	0	32
41819078	1	2	68	1	5	1	3	2	2	20	45	2	1	2	20	12	0	0	32
41819605	2	2	60	1	0	1	3	3	2	10	10	1	1	2	15	9	0	0	24
41819967	2	2	68	2	3	1	2	1	2	12	12	1	1	1	5	14	0	0	25
41822710	2	1	59	1	1	1	1	3	2	15	29	1	2	2	15	30	1	1	27
41838947	1	1	68	2	1	1	1	1	1	17	27	1	1	2	14	10	0	0	16
43067727	1	1	60	2	38	2	1	3	2	9	40	1	3	1	2	20	1	1	87
43073748	1	1	62	2	1	1	1	1	2	5	43	3	1	1	5	22	1	1	13
43076364	1	1	76	1	0	1	1	4	1	0	10	3	2	1	0	15	1	1	4
43108438	1	2	77	1	0	1	3	2	2	0	32	1	4	2	0	28	1	1	13
43143389	1	2	74	2	71	2	2	2	2	0	15	3	3	1	4	40	1	0	169
43146540	1	1	49	1	1	1	1	4	1	7	38	3	3	1	0	15	1	0	184
43180426	1	2	76	1	3	1	3	2	1	1	20	1	2	1	1	7	1	1	52
43188650	1	2	63	2	105	2	4	3	1	5	35	3	2	2	4	12	0	0	173
43195903	1	2	61	2	161	2	1	2	1	11	15	1	3	2	21	27	0	0	167
43201437	1	1	59	1	73	2	3	2	2	3	19	2	2	2	1	30	1	1	94
44000746	1	2	61	2	65	2	3	4	2	4	20	3	2	1	6	8	0	0	132
44002968	3	2	57	2	53	2	1	4	1	1	13	1	3	2	10	12	0	0	136
44020357	1	2	65	2	43	2	1	2	1	15	30	4	3	2	5	37	1	1	54
44028191	1	1	69	2	17	2	3	3	1	13	23	1	3	2	0	29	1	1	34
44070007	1	1	91	1	0	1	1	3	1	1	20	3	2	1	1	17	1	1	24
44076843	1	1	70	1	0	1	1	1	2	7	30	2	1	2	4	20	0	0	88
44096245	1	2	77	2	29	2	3	2	2	3	12	3	1	1	1	32	1	0	42
44113554	1	2	71	2	24	2	2	3	2	7	25	3	2	1	9	32	1	1	26
44125064	1	2	73	2	17	2	1	2	1	13	32	3	2	2	2	34	0	0	57
44182897	1	1	79	1	2	1	3	1	2	18	14	1	1	2	17	18	0	0	25
44202559	1	2	72	1	3	1	3	2	2	6	40	1	1	2	3	15	0	0	15
46010501	1	2	72	1	50	2	2	2	2	2	20	3	2	2	0	8	1	1	98
46012926	3	2	66	1	55	2	1	1	1	0	35	3	2	1	0	15	0	0	202
46023513	2	1	62	1	9	2	3	2	2	6	30	1	3	2	0	15	1	1	115
46036769	1	2	53	1	73	2	1	2	2	9	18	3	2	2	1	13	0	0	196
46054100	1	2	67	1	65	2	3	3	2	3	30	2	2	2	0	15	1	1	125
46061861	1	2	62	2	176	2	1	2	2	12	35	1	3	1	4	18	0	0	179
46064250	1	1	74	1	38	2	3	2	1	0	40	1	2	1	3	31	1	0	39
46087432	1	2	54	2	0	1	1	1	1	0	11	3	1	2	6	12	1	1	32
46096320	1	2	72	2	75	2	3	2	2	4	22	1	3	1	0	5	1	1	104
46110324	1	2	51	2	56	2	1	3	1	10	25	3	1	2	2	9	0	0	192
46122755	1	1	66	2	21	2	1	3	2	0	16	3	2	1	0	15	1	1	126
46123450	1	2	60	1	126	2	3	3	2	6	50	1	2	2	2	11	0	0	172
46124392	1	2	74	1	2	1	3	2	1	0	20	1	2	1	0	28	1	1	16
46128637	1	2	75	2	1	1	1	1	2	6	23	3	3	1	3	25	1	0	21
46136807	1	2	79	1	6	1	1	3	2	5	30	2	2	2	2	19	1	0	71
46139081	1	2	54	2	79	2	1	3	2	20	44	1	1	1	0	13	1	1	152
46143413	1	1	49	2	29	2	1	2	1	12	8	1	3	2	11	15	0	0	205
46148041	1	2	68	2	35	2	1	2	1	11	21	1	1	2	8	15	1	1	71
46157133	1	1	73	2	10	2	1	2	2	9	37	3	4	1	7	11	1	1	25
46176222	1	1	87	2	1	1	1	3	1	10	21	1	2	2	1	22	1	0	25
46178880	1	2	72	2	54	2	1	3	2	0	50	1	3	1	2	35	1	1	126
46184585	1	2	32	2	1	1	3	1	1	0	35	3	1	2	4	35	0	0	164
47000670	1	1	66	1	125	2	1	2	1	3	25	3	1	1	0	19	0	0	234
47029389	2	1	64	2	1	1	1	3	1	5	40	3	2	2	0	15	1	0	52
47032983	3	1	65	1	87	2	1	2	1	9	30	3	1	1	1	15	0	0	206
47043591	2	1	74	1	0	1	1	3	2	6	30	1	2	2	6	8	1	1	32
47044710	1	2	79	2	1	1	3	2	2	3	22	1	2	1	3	20	1	1	42
47048738	1	1	66	2	165	2	1	2	1	3	40	3	2	2	0	20	0	0	229
47063763	1	2	46	2	46	2	1	2	2	41	25	1	3	1	12	8	0	0	213
47091483	2	2	49	2	1	1	2	2	2	1	16	3	1	1	1	13	1	1	14
47096958	1	2	55	2	84	2	1	3	2	4	20	1	2	1	16	25	1	1	185
47100024	3	1	82	2	0	1	3	3	2	11	30	1	3	1	18	25	0	0	208
47124257	1	2	67	2	0	1	1	3	1	11	30	1	3	2	0	15	1	1	103
47150886	1	2	62	2	16	2	1	3	1	3	22	2	3	2	0	17	1	1	72
47178969	3	2	63	2	67	2	1	2	1	6	25	2	3	2	9	30	1	1	70
47200077	2	1	64	2	14	2	1	3	2	9	22	3	2	1	0	30	1	1	62
47215168	1	1	68	2	59	2	1	2	1	8	30	3	2	2	0	12	1	1	114
47226363	1	2	75	2	22	2	1	3	1	0	17	3	1	2	17	30	1	1	89
48085793	1	1	75	2	131	2	3	2	1	37	35	1	2	2	0	30	1	0	143
48110154	1	2	67	1	0	1	3	2	2	0	20	2	2	2	0	10	1	0	99
49100703	1	1	70	1	0	1	1	2	2	12	21	3	2	2	23	38	0	0	154
49109328	1	2	63	2	35	2	3	2	2	3	17	3	2	1	3	25	0	0	149
49153484	1	2	78	2	65	2	1	1	1	2	20	1	1	2	0	20	1	1	153
49157451	1	1	69	2	13	2	1	2	2	14	30	3	3	1	1	18	1	1	51
49167083	1	2	74	1	20	2	1	2	1	0	13	1	2	1	0	9	1	0	33
49191012	1	1	56	2	0	1	1	3	2	14	35	1	3	1	10	42	0	0	146
50001370	1	2	60	2	12	2	1	2	2	28	14	3	2	1	11	10	1	1	15
50014727	1	2	66	2	126	2	1	2	2	5	40	1	3	1	4	35	0	0	166
50027822	1	1	57	2	7	2	1	3	1	5	15	1	3	2	2	18	1	1	37
50029950	1	2	65	1	0	1	1	3	2	3	25	1	4	2	3	8	0	0	157
50043549	2	2	78	1	0	1	1	2	2	10	15	3	2	2	10	50	1	1	6
50083490	1	2	67	2	90	2	1	2	2	9	40	1	2	1	5	15	0	0	129
50084386	1	2	75	1	62	2	1	2	2	3	25	1	1	2	4	24	0	0	129
50104207	2	2	62	2	13	2	1	2	1	9	20	1	3	2	1	9	0	0	124
50117788	1	2	71	2	30	2	3	3	1	9	33	3	3	2	11	21	0	0	139
50122430	1	1	58	1	80	2	1	2	2	7	23	2	2	2	0	25	1	0	122
50123472	1	2	72	1	0	1	3	2	2	1	11	1	1	2	1	8	0	0	131
50189693	1	1	70	2	0	1	1	2	1	11	40	1	2	2	0	10	1	1	8
50193374	1	1	68	2	59	2	1	3	1	8	19	1	2	2	10	8	0	0	114
50201041	1	2	72	1	99	2	1	2	2	7	25	3	2	2	4	10	0	0	113
50215536	1	2	72	1	1	1	1	3	2	11	22	1	2	2	11	18	1	0	43
50216510	1	2	68	2	30	2	1	2	2	3	20	3	1	1	0	8	0	0	111
50218871	3	1	67	1	48	2	2	1	2	5	25	3	2	2	0	14	0	0	111
50230525	1	1	78	2	88	2	1	3	2	14	30	1	3	1	0	25	0	0	107
51001812	2	1	64	2	90	2	3	2	2	3	27	1	2	1	10	20	0	0	108
51004996	2	2	55	1	99	2	1	4	2	7	44	3	3	2	2	9	0	0	118
51005105	1	2	82	2	0	1	3	3	2	1	38	3	3	1	5	37	1	1	13
51007224	2	2	45	2	56	2	3	2	1	8	19	1	3	2	11	25	0	0	108
51013578	1	1	70	1	44	2	1	3	2	7	15	3	3	2	4	28	1	1	84
51015610	3	2	67	1	92	2	3	1	1	5	30	3	2	1	0	25	0	0	111
51049530	1	2	61	2	38	2	1	1	2	5	10	1	2	1	2	10	0	0	114
51052192	1	2	95	1	0	1	1	3	2	12	25	1	1	2	12	15	1	1	25
51107537	3	1	57	2	2	1	1	2	2	11	16	1	3	1	8	40	1	1	42
51110779	2	1	72	2	24	2	1	2	1	6	30	1	2	2	5	15	1	1	30
51145146	1	2	58	2	32	2	3	2	1	9	15	1	2	2	8	20	0	0	81
51166610	2	1	74	2	28	2	1	1	1	15	50	3	2	2	0	20	0	0	79
51173022	1	2	77	2	45	2	3	1	2	12	18	1	2	1	5	41	0	0	80
51175747	1	2	50	2	0	1	1	2	1	19	22	3	2	2	15	15	0	0	61
51184266	1	2	81	2	1	1	3	2	1	6	30	1	3	2	14	20	0	0	78
51190557	2	2	62	1	29	2	1	2	2	9	18	3	1	2	0	25	0	0	77
51200628	1	2	63	2	65	2	1	2	2	10	35	1	2	1	0	12	1	0	68
51204571	1	2	77	2	35	2	1	3	1	14	32	1	3	2	16	42	0	0	73
51210898	1	1	72	1	19	2	3	2	2	15	35	1	3	2	0	16	0	0	70
51217680	3	1	70	2	50	2	3	3	1	9	30	1	2	2	0	7	0	0	71
51228698	1	1	79	1	62	2	1	1	1	3	12	1	1	1	0	12	0	0	68
51238044	1	2	83	1	38	2	1	3	2	8	32	2	3	2	0	22	1	1	52
52027900	1	2	65	2	0	1	1	3	1	15	29	2	3	2	17	35	1	1	9
52034618	2	1	69	1	0	1	3	2	1	16	36	1	3	1	16	18	1	1	38
52064497	1	2	70	2	7	2	1	2	2	12	28	1	1	1	2	10	0	0	58
52076356	1	2	70	1	3	1	3	3	1	24	25	1	2	1	24	25	0	0	55
52091250	1	2	75	2	1	1	1	1	1	7	28	3	1	2	19	16	0	0	50
52100010	1	2	65	1	0	1	2	1	2	19	8	1	3	2	19	25	0	0	52
52103650	1	1	57	2	52	2	1	1	2	6	9	3	1	1	0	7	0	0	53
52127746	1	2	69	2	5	1	3	2	1	0	16	1	1	2	0	15	1	0	37
52142920	1	2	74	2	2	1	3	1	2	6	13	3	1	1	5	8	0	0	42
52159260	1	1	67	1	30	2	1	2	2	8	44	3	2	2	0	16	0	0	43
52175079	1	2	84	2	1	1	1	3	1	12	20	1	2	2	5	18	1	0	5
52177076	2	2	68	2	1	1	1	2	2	12	13	3	2	1	5	21	0	0	35
52206280	2	1	76	2	1	1	3	3	1	13	15	3	3	2	6	49	1	0	9
52206401	3	1	76	2	29	2	3	1	2	0	27	3	1	1	0	17	0	0	35
53008405	3	2	61	2	23	2	3	1	1	21	27	3	2	2	7	15	0	0	24
53018935	1	1	54	2	14	2	3	3	1	18	32	1	2	2	2	12	0	0	26
53033253	1	1	69	2	3	1	3	1	2	16	16	1	1	1	4	25	0	0	10
53084670	1	2	65	2	2	1	1	1	2	9	40	1	1	1	3	28	0	0	12
53102019	2	1	76	2	3	1	3	3	1	5	20	3	3	2	5	10	0	0	12
54021104	1	1	72	2	0	1	1	2	2	0	26	3	3	1	0	22	1	1	42
54027671	1	1	75	2	0	1	1	2	1	0	37	1	3	2	0	30	0	0	62
55225358	1	1	53	2	6	1	1	2	2	2	20	1	2	1	2	20	1	0	23
56499147	1	1	76	2	55	2	1	3	2	1	25	1	3	1	6	28	1	0	122
56504543	1	2	62	2	56	2	1	2	1	4	38	1	2	2	24	37	0	0	149
56510465	1	2	79	1	0	1	1	2	1	6	50	3	1	1	6	9	1	1	29
56544080	1	1	67	2	128	2	3	3	2	0	50	3	3	1	0	12	0	0	167
57720672	1	2	62	1	73	2	3	2	2	0	20	1	2	2	0	22	0	0	159
57814023	1	1	61	2	7	2	3	3	1	3	32	1	1	2	1	10	1	0	94
59196163	1	2	63	1	66	2	1	3	2	1	12	1	3	2	0	35	1	1	143
59230351	1	2	54	2	98	2	3	1	2	3	25	3	3	1	3	12	0	0	149
59281883	1	2	72	1	143	2	1	2	1	3	21	3	2	1	1	15	0	0	162
60582439	1	2	67	2	38	2	2	3	2	4	25	3	2	1	15	15	0	0	137
60593167	3	1	64	1	6	1	1	3	1	4	25	1	3	1	4	30	1	1	6
60616335	1	2	51	2	0	1	1	2	2	0	9	1	2	1	0	15	1	0	142
63191721	1	2	66	1	29	2	3	2	1	6	16	1	2	1	12	18	0	0	160
63194346	1	1	60	2	23	2	1	3	2	25	15	1	3	1	0	19	1	1	38
63204155	1	2	63	2	64	2	1	2	1	8	10	3	2	2	9	12	0	0	149
63219048	1	1	61	1	1	1	1	3	2	8	45	3	3	2	3	25	1	1	24
63232325	1	2	73	2	25	2	1	3	2	1	10	1	1	1	3	10	1	1	115
63266112	2	1	44	2	6	1	1	3	2	32	25	1	2	1	18	22	1	0	80
63273918	1	1	73	1	71	2	1	2	2	2	18	3	2	2	6	40	1	1	72
63303504	1	2	78	2	14	2	3	2	1	9	22	3	2	2	8	30	1	1	18
63354474	1	1	61	2	120	2	1	2	2	31	20	3	1	1	8	15	0	0	150
63365210	1	2	69	2	36	2	4	2	2	0	19	1	2	1	0	49	1	1	80
63377286	1	2	56	2	47	2	1	1	2	3	23	3	3	1	1	8	1	1	71
63389091	1	1	57	2	100	2	1	3	1	15	40	3	1	2	5	18	0	0	141
63406897	1	2	71	1	61	2	1	2	1	8	14	3	2	1	3	13	1	0	71
64515356	1	2	75	2	72	2	3	2	1	3	25	1	3	2	0	25	0	0	135
64517209	1	2	73	1	29	2	1	1	2	7	28	3	1	2	0	13	1	0	132
64520299	1	2	64	1	0	1	1	3	2	1	15	3	3	2	1	8	1	1	21
64542213	1	1	60	1	87	2	1	2	2	1	17	3	2	2	0	12	0	0	138
64581987	1	2	63	1	0	1	1	1	2	0	35	2	1	2	0	9	0	0	131
64591841	1	2	67	2	110	2	3	1	1	10	13	1	1	2	9	15	0	0	130
64599993	1	2	72	1	57	2	3	1	2	0	19	2	3	2	3	25	0	0	124
64610212	1	1	73	2	20	2	1	3	1	3	50	1	3	2	37	35	1	0	22
64613724	1	1	72	2	15	2	1	3	2	0	10	4	3	1	5	25	1	0	69
64618859	1	1	72	1	1	1	3	3	2	0	15	1	3	2	5	15	1	1	74
64618934	1	1	79	1	2	1	1	3	2	4	23	3	2	2	2	8	1	1	4
64637455	1	1	68	2	3	1	3	2	1	3	25	1	3	2	6	36	1	1	100
64638717	1	1	62	2	18	2	3	2	2	0	23	1	2	1	0	6	1	1	81
64649305	1	2	63	1	23	2	3	2	2	10	25	1	2	2	0	32	1	1	32
64665046	1	1	66	2	25	2	1	2	2	10	25	1	2	1	16	13	0	0	122
64684600	1	2	78	2	64	2	4	2	2	3	28	1	3	1	0	27	0	0	121
64718301	1	2	70	2	62	2	1	2	2	11	18	1	2	1	14	21	0	0	117
64726658	3	2	51	2	120	2	3	1	2	18	35	3	2	1	0	8	0	0	121
64737535	1	2	66	2	0	1	1	1	2	8	22	1	3	1	5	16	1	1	9
64748830	1	2	63	1	64	2	1	2	2	2	37	1	1	2	0	8	1	1	118
64769924	1	2	74	1	0	1	3	2	2	8	10	1	4	2	10	30	1	1	3
65874812	1	2	74	2	109	2	3	3	2	4	25	1	2	1	0	22	0	0	115
65875580	2	2	51	2	50	2	3	2	2	9	18	1	1	1	0	7	1	1	80
65875780	1	2	64	1	37	2	2	2	2	3	25	3	1	2	20	20	0	0	114
65876112	1	1	66	1	104	2	1	1	1	1	30	3	2	1	3	22	0	0	108
65897382	1	1	68	2	54	2	1	1	1	4	35	3	1	2	4	45	1	1	62
65902938	1	1	58	2	64	2	3	2	2	0	12	1	2	1	0	9	1	1	88
65915934	1	1	74	1	41	2	1	2	2	10	22	3	2	2	0	9	1	0	89
65923737	1	2	71	2	65	2	3	2	2	7	30	3	3	1	8	15	0	0	109
65925856	1	2	72	2	1	1	3	2	2	4	7	3	1	1	2	13	0	0	109
65950507	1	2	78	1	32	2	1	2	2	1	20	3	3	2	3	30	1	0	73
65978807	1	1	59	2	27	2	1	1	2	1	50	1	3	1	0	30	1	1	68
66021364	1	2	67	2	26	2	1	3	2	12	45	3	3	1	3	14	1	1	43
66022086	1	1	82	2	1	1	1	3	2	1	25	1	2	1	0	11	1	0	35
66037625	1	1	53	1	92	2	3	1	2	7	10	1	2	2	5	9	0	0	103
66043105	1	2	76	2	41	2	3	3	2	3	20	1	2	1	0	15	0	0	100
66044634	1	2	48	2	80	2	3	1	2	12	15	3	2	1	8	14	0	0	100
66106933	1	1	62	2	0	1	3	3	1	4	35	2	2	2	2	15	1	1	16
66109700	1	1	67	2	2	1	1	1	1	0	15	3	1	2	0	15	1	1	29
66135493	1	1	74	2	3	1	1	2	2	0	14	1	2	1	0	27	1	0	9
67215652	1	2	62	2	56	2	1	2	1	10	35	3	2	2	17	13	0	0	95
67250982	1	2	60	2	3	1	1	1	2	10	25	1	1	1	5	30	0	0	91
67253981	1	1	68	2	1	1	3	3	2	2	30	1	2	1	3	20	1	1	23
67308683	1	2	73	1	4	1	1	3	1	11	25	1	3	1	11	3	1	0	27
67331180	1	2	78	2	63	2	1	3	1	1	35	1	3	2	0	10	0	0	83
67340089	1	2	75	2	1	1	1	2	2	11	35	1	2	1	1	15	1	1	40
67366011	1	2	75	1	1	1	1	2	1	10	25	1	1	1	10	10	1	0	74
67372285	1	2	82	1	26	2	1	2	2	11	25	2	2	2	3	17	1	0	86
67372785	1	2	60	2	36	2	3	1	1	13	26	3	2	2	0	20	0	0	80
67376045	1	2	67	2	18	2	1	2	2	2	22	1	2	1	2	20	0	0	80
67398749	1	2	76	1	2	1	1	3	2	14	35	1	2	2	14	7	0	0	38
67403846	1	1	77	2	10	2	2	2	2	5	14	1	3	1	2	32	0	0	82
67414735	1	1	67	2	8	2	1	2	2	2	20	3	3	1	19	20	1	1	45
67421913	1	2	83	1	3	1	1	3	1	3	35	1	1	1	3	10	1	0	32
67441063	1	1	69	2	3	1	3	1	1	3	21	3	2	2	10	40	1	0	19
67444902	1	2	78	2	45	2	3	1	1	16	22	1	2	2	8	23	0	0	75
67449824	2	1	65	1	39	2	2	1	2	15	20	1	1	2	2	14	0	0	76
67459749	1	1	60	1	56	2	1	3	2	9	17	3	1	2	2	8	0	0	74
67462463	1	2	82	2	18	2	1	3	2	6	10	1	3	1	17	20	1	0	35
67474994	1	1	67	2	3	1	1	1	2	8	11	1	1	1	7	20	0	0	72
67478903	1	1	62	1	30	2	1	3	2	20	30	1	3	2	1	30	0	0	73
67481397	1	2	64	1	0	1	1	3	2	7	50	1	3	2	7	50	0	0	73
67488444	1	2	72	1	1	1	1	1	2	16	30	3	2	2	16	15	1	1	43
67492354	1	2	70	1	0	1	1	3	1	2	15	1	1	1	2	3	0	0	69
68577899	1	1	79	2	1	1	3	2	2	1	20	1	2	1	4	21	0	0	72
68582510	3	2	65	1	66	2	1	2	2	3	32	3	2	2	0	4	0	0	70
68587999	3	2	64	2	1	1	1	1	2	4	21	1	1	1	4	32	0	0	69
68593245	1	2	79	2	0	1	1	3	2	20	42	3	3	1	0	13	1	1	9
68601696	1	2	69	2	14	2	3	3	2	11	31	4	4	1	0	33	1	1	26
68624695	1	2	84	1	2	1	1	1	2	20	30	1	1	2	20	15	1	0	56
68628407	2	2	72	2	3	1	1	1	1	0	29	3	1	2	0	21	0	0	80
68639117	1	2	58	1	6	1	1	3	2	2	16	1	1	2	2	5	1	0	61
68647318	1	2	72	2	26	2	1	3	1	13	25	3	2	2	0	15	0	0	66
68665433	1	2	68	2	29	2	3	2	2	16	50	1	2	1	7	12	0	0	65
68683170	1	2	88	1	0	1	1	1	2	0	22	1	1	2	0	8	0	0	63
68685891	1	1	77	2	32	2	1	3	1	0	14	1	2	2	0	18	1	1	52
68695690	1	2	84	1	0	1	1	2	2	5	20	1	2	2	5	5	0	0	63
68695810	1	1	79	1	24	2	3	2	2	21	38	3	2	2	8	11	0	0	63
68702974	1	1	70	2	2	1	1	3	2	14	26	1	1	1	19	21	0	0	62
68768006	3	1	75	1	44	2	1	2	2	12	20	2	2	2	0	10	0	0	58
68777161	1	2	50	2	31	2	1	3	1	10	50	3	3	2	0	16	1	1	36
68795914	1	1	71	1	32	2	1	2	2	12	50	3	2	2	0	10	0	0	53
68804657	1	1	60	2	1	1	3	2	2	19	47	3	1	1	0	12	0	0	69
68820200	1	2	71	2	1	1	1	1	1	8	18	1	1	2	3	15	0	0	52
68846160	1	2	69	2	21	2	2	2	2	3	45	1	1	1	0	10	0	0	53
68851878	1	2	77	1	23	2	1	2	1	4	26	3	1	1	0	22	0	0	52
68863561	1	1	67	1	7	2	3	1	1	9	12	1	2	1	0	14	0	0	50
69928822	1	2	51	1	39	2	3	1	1	4	20	3	1	1	4	16	0	0	49
69930586	1	2	73	1	2	1	3	3	1	10	27	3	2	1	10	5	0	0	53
69931370	1	2	80	2	2	1	1	3	2	1	30	3	3	1	1	15	0	0	51
69995429	1	2	72	2	22	2	2	1	2	3	17	1	1	1	0	7	1	1	39
70005688	1	2	64	2	18	2	1	2	2	1	10	1	3	1	1	15	0	0	42
70022145	1	2	79	1	2	1	1	2	2	21	29	1	1	2	21	7	1	0	6
70023712	1	1	78	2	4	1	1	3	2	11	12	1	1	1	1	9	0	0	49
70029995	1	2	72	1	1	1	3	2	2	12	25	3	1	2	12	8	0	0	43
70046440	1	2	71	1	1	1	3	1	2	6	22	3	1	2	0	6	0	0	44
70077271	1	1	62	2	1	1	1	2	2	9	24	1	2	1	0	30	1	1	4
70079367	1	1	66	2	34	2	1	1	1	7	18	3	1	2	15	20	0	0	40
70080875	1	1	76	1	1	1	1	1	1	16	15	1	1	1	16	7	0	0	44
70127722	1	2	69	1	0	1	1	3	1	8	45	1	2	1	8	10	0	0	33
70146496	1	1	70	1	0	1	1	4	2	0	7	3	2	2	3	10	0	0	60
70148402	1	2	53	2	1	1	1	1	2	6	11	1	2	1	5	12	0	0	33
70159990	1	2	60	2	0	1	1	2	2	4	24	1	2	1	12	27	0	0	30
70208037	1	2	83	1	1	1	1	2	1	7	25	3	2	1	7	10	0	0	31
70210531	3	2	63	2	9	2	1	2	1	6	33	2	3	2	2	14	0	0	36
71300196	1	2	73	1	0	1	3	1	1	7	12	3	1	1	7	22	0	0	35
71342125	1	2	73	2	1	1	1	2	2	20	19	3	1	1	3	9	0	0	23
71356534	1	2	76	2	13	2	1	2	1	8	31	1	2	2	3	17	0	0	34
71370305	1	1	57	2	17	2	3	2	2	6	17	3	3	1	16	45	1	1	21
71391248	2	1	74	2	11	2	3	3	1	14	40	1	3	2	1	39	1	1	22
71402522	1	1	82	2	8	2	1	1	1	8	14	3	2	2	7	16	0	0	20
71406030	1	2	80	2	1	1	1	1	2	0	46	1	1	1	0	15	0	0	20
71436178	3	1	63	2	1	1	3	2	1	13	25	1	1	2	10	20	0	0	19
71452881	1	1	58	2	2	1	1	3	1	1	28	1	3	2	0	14	0	0	19
71461438	1	2	68	1	0	1	3	2	2	5	29	1	2	2	5	17	0	0	16
71522792	1	1	80	1	1	1	1	2	1	29	45	3	1	1	0	3	0	0	15
71534784	1	2	78	1	2	1	3	1	2	14	21	3	1	2	14	9	0	0	11
71564263	1	2	56	2	0	1	3	4	1	0	17	3	2	2	0	9	0	0	7
71570112	1	2	79	1	1	1	1	2	2	8	30	1	1	2	8	4	0	0	8
72698845	3	2	74	2	1	1	1	2	2	14	40	1	3	1	0	20	0	0	2
75019408	1	1	71	2	11	2	2	3	2	2	10	3	3	1	1	20	1	1	35
75044666	1	1	59	2	141	2	3	2	1	6	25	1	2	2	1	13	0	0	152
75053208	1	1	75	2	18	2	1	2	2	4	25	3	2	1	3	25	1	0	19
75087020	1	1	67	2	67	2	3	2	2	4	35	1	2	1	2	13	1	1	95
75090170	1	1	79	2	19	2	3	3	2	4	23	1	2	1	14	15	0	0	20
75096023	1	2	64	1	27	2	1	2	1	8	20	3	2	1	4	13	1	1	30
75142085	1	2	64	2	0	1	2	3	2	1	37	1	3	1	4	25	0	0	123
75169822	1	1	63	2	0	1	1	3	2	3	30	1	3	1	8	37	1	1	5
75172908	2	2	62	1	12	2	1	3	2	0	9	1	3	2	3	10	0	0	113
75173230	1	2	62	2	25	2	1	2	2	5	36	1	2	1	0	10	0	0	116
75177016	1	2	55	2	0	1	1	2	1	2	17	1	2	2	0	13	1	1	86
75195450	1	2	61	2	4	1	1	2	2	12	21	3	2	1	3	21	1	1	62
75200435	1	2	68	2	72	2	1	2	2	7	40	3	2	1	4	10	0	0	106
75202414	1	2	75	2	0	1	1	2	1	2	20	1	3	2	1	17	0	0	103
75204471	2	1	48	2	0	1	1	3	1	7	14	1	3	2	13	27	1	1	11
75212927	1	1	70	2	23	2	1	2	2	7	25	3	3	1	0	25	0	0	101
76005990	1	2	58	1	36	2	3	1	2	0	50	3	1	2	2	23	1	0	62
76013809	1	1	60	2	10	2	3	2	1	3	30	1	3	2	1	16	1	1	16
76039639	1	1	66	1	2	1	2	2	2	4	10	1	2	2	4	15	1	1	36
76042522	1	2	75	2	5	1	1	2	2	4	24	1	2	1	6	15	0	0	92
76042598	1	2	59	2	37	2	1	3	1	9	20	1	2	2	0	12	0	0	96
76048210	1	2	61	2	55	2	1	3	1	1	35	2	2	2	6	10	0	0	93
76054881	1	1	78	2	32	2	1	2	2	10	15	3	2	1	3	24	1	1	68
76063868	1	1	65	2	3	1	3	1	1	3	22	3	1	2	3	7	1	1	37
76070072	1	1	62	2	0	1	1	3	1	10	30	1	2	2	12	11	0	0	84
76073510	1	1	72	1	0	1	1	2	2	3	18	2	2	2	4	10	1	0	33
76074646	1	2	50	2	58	2	1	3	1	13	35	1	3	2	14	9	0	0	80
76076444	2	1	69	2	0	1	3	4	2	4	11	3	4	1	11	20	1	1	37
76082562	1	2	74	2	15	2	1	3	1	1	10	3	1	2	1	20	0	0	79
76085656	1	1	77	2	3	1	1	1	2	1	42	1	3	1	1	11	0	0	77
76088526	1	2	58	2	74	2	1	2	2	12	40	1	1	1	12	13	0	0	75
76089142	1	2	82	2	35	2	1	3	2	5	30	1	2	1	3	14	0	0	76
76091083	1	1	62	2	0	1	1	3	2	18	15	3	2	1	16	6	0	0	77
76108398	1	2	53	2	29	2	1	3	2	2	8	3	3	1	1	22	0	0	73
76112092	1	1	71	2	31	2	1	3	1	11	29	1	3	2	1	17	1	1	68
76125000	1	2	70	1	0	1	1	1	1	9	25	1	1	1	9	14	0	0	82
76134342	1	1	63	2	0	1	3	4	1	0	14	1	4	2	0	15	1	1	13
76135480	1	1	66	2	1	1	1	2	2	2	16	3	3	1	17	35	1	1	31
76139786	1	2	83	2	36	2	1	2	2	3	15	1	3	1	0	10	0	0	64
76142476	1	2	71	2	3	1	1	2	2	30	24	3	2	1	0	12	1	1	30
76143372	1	2	77	1	1	1	2	3	2	4	45	3	3	2	4	6	0	0	62
76144894	1	2	74	1	0	1	2	1	2	17	11	1	2	2	17	14	1	0	12
76158971	1	2	77	2	10	2	3	1	1	8	17	3	2	2	0	16	1	1	55
76159634	1	2	56	2	13	2	3	2	2	25	19	3	3	1	15	12	0	0	61
76178718	1	2	62	2	13	2	3	3	2	6	18	1	2	1	0	15	1	1	49
76190855	1	2	65	2	1	1	1	3	1	0	14	1	3	2	0	10	0	0	52
76195085	1	1	61	2	13	2	1	2	2	3	31	1	4	1	0	22	1	1	32
76196808	1	2	78	1	0	1	1	2	1	12	25	1	3	1	12	22	0	0	49
76201924	1	2	66	2	3	1	1	2	2	7	12	3	2	1	0	11	0	0	49
76202895	1	2	54	1	0	1	1	2	2	14	31	1	1	2	14	7	0	0	69
76209464	1	2	51	2	5	1	1	2	1	1	4	1	2	2	0	12	0	0	46
76209615	1	2	61	2	15	2	1	2	2	3	13	1	2	1	0	28	1	1	23
76218881	1	2	77	1	0	1	1	3	1	10	25	1	1	1	10	10	1	0	9
77005139	1	2	76	2	26	2	4	2	2	8	15	3	3	1	2	12	0	0	43
77008911	1	1	72	1	0	1	3	3	2	23	10	3	2	2	23	15	0	0	41
77012054	1	2	58	1	0	1	1	3	2	11	17	1	2	2	11	10	0	0	40
77015700	1	1	63	2	28	2	1	2	2	16	10	3	2	1	0	8	0	0	44
77017406	1	2	65	1	37	2	3	1	2	4	35	3	1	2	4	17	0	0	37
77017992	1	2	66	1	2	1	3	3	2	3	22	1	1	2	2	16	0	0	40
77019084	1	1	58	2	7	2	1	2	1	8	22	1	2	2	0	8	1	0	28
77025875	1	1	68	2	0	1	3	3	1	4	25	3	1	2	4	13	1	1	32
77028234	1	2	55	1	3	1	1	2	2	38	17	1	2	2	38	17	0	0	34
77036039	1	1	77	2	2	1	3	2	2	4	21	3	2	1	3	15	1	1	35
77036540	1	2	61	2	16	2	3	2	1	16	20	2	2	2	3	20	0	0	36
77042426	1	1	66	2	1	1	1	3	2	10	35	3	2	1	16	25	0	0	33
77044235	1	1	77	2	1	1	1	1	2	21	15	1	3	1	21	14	0	0	32
77046971	1	2	62	1	0	1	3	2	1	14	19	3	3	1	14	15	0	0	34
77048821	1	1	68	1	0	1	1	2	1	6	28	1	1	1	6	5	0	0	33
77050790	1	1	65	2	0	1	3	3	2	7	15	1	2	1	3	15	0	0	31
77070890	1	1	56	1	8	2	3	2	2	2	15	1	4	2	0	10	0	0	28
77078494	1	2	62	2	21	2	3	2	1	4	15	3	1	2	0	12	0	0	23
77083243	1	2	59	1	0	1	1	2	1	9	33	1	2	1	9	6	0	0	22
77087780	1	2	71	2	10	2	3	2	1	1	16	1	3	2	3	15	0	0	21
77113322	1	1	65	2	0	1	1	3	2	4	32	1	2	1	4	17	0	0	17
77119254	1	2	69	2	1	1	1	3	1	8	22	2	3	2	3	9	0	0	12
77124532	1	1	65	2	3	1	1	2	1	5	20	1	3	2	1	14	0	0	9
77165419	1	2	78	1	0	1	3	1	2	4	15	3	3	2	4	5	0	0	2
78105413	1	2	63	2	84	2	1	3	1	5	45	1	2	2	4	11	0	0	149
78143737	2	2	54	2	51	2	1	2	1	28	10	1	3	2	13	28	1	0	72
78145494	1	2	59	1	1	1	3	2	1	6	25	3	1	1	6	10	0	0	118
78150573	1	2	55	2	37	2	1	2	1	7	47	3	3	2	1	40	0	0	111
78153349	1	2	62	2	1	1	3	2	1	0	25	1	1	2	9	40	1	1	80
78181813	1	2	78	1	51	2	2	2	2	9	25	3	2	2	0	16	0	0	79
78190620	1	2	77	2	59	2	3	3	1	17	40	3	2	2	26	12	0	0	75
78190763	1	2	73	2	27	2	1	3	1	15	25	1	2	2	17	23	0	0	72
79031653	1	1	71	1	0	1	1	3	1	1	22	3	3	1	1	22	1	1	63
79124288	1	1	50	2	114	2	2	2	2	4	16	1	1	1	0	20	0	0	114
79164689	1	2	70	1	2	1	3	2	1	5	35	3	1	1	4	4	1	1	76
80113968	1	1	66	2	10	2	1	2	1	16	12	1	2	2	0	10	0	0	89
80121733	1	1	68	2	67	2	1	3	2	5	15	1	1	1	5	12	0	0	118
80129759	1	1	54	2	54	2	1	2	2	3	21	3	2	1	4	24	0	0	124
80132442	1	1	68	2	49	2	3	3	1	5	40	2	3	2	7	17	0	0	66
80158514	2	1	59	1	0	1	3	3	2	11	39	3	1	2	11	20	1	0	46
80170104	1	1	66	2	50	2	1	2	1	4	25	2	3	2	5	25	0	0	59
80190404	1	1	66	1	0	1	1	2	2	8	13	1	2	2	8	10	0	0	49
80190940	1	2	72	2	49	2	3	2	1	11	25	2	1	2	9	12	0	0	50
81007534	1	1	65	2	34	2	1	2	2	0	6	1	3	1	10	23	0	0	44
81015702	1	2	67	1	0	1	3	1	2	21	12	3	2	2	21	15	0	0	46
81043387	1	1	76	2	34	2	3	3	1	5	8	1	3	2	2	15	0	0	34
81067572	2	2	55	2	3	1	3	2	2	0	19	3	3	1	0	18	0	0	27
81098814	1	1	77	2	1	1	3	2	2	15	40	3	2	1	17	40	1	1	3
81130008	1	1	71	1	12	2	3	3	1	0	16	1	2	1	0	16	0	0	16
81139230	1	1	60	1	3	1	1	2	2	2	44	1	2	2	2	14	0	0	5
81171122	1	2	77	2	3	1	1	2	2	18	45	1	2	1	3	30	0	0	8
85859374	1	2	76	2	39	2	1	2	1	2	20	1	3	2	5	20	1	1	40
89669495	2	2	55	1	155	2	1	2	1	4	8	3	2	1	7	16	0	0	163
89697498	1	2	66	1	24	2	3	3	1	1	25	1	3	1	10	18	1	0	48
89730398	1	2	56	2	71	2	3	2	2	6	45	1	3	1	0	10	0	0	155
90763730	2	1	71	1	21	2	1	2	2	4	14	2	2	2	0	12	1	0	37
90787869	1	2	74	1	44	2	1	2	1	5	23	3	3	1	0	40	1	1	48
90805610	1	1	67	1	108	2	1	2	1	8	40	1	2	1	10	31	0	0	145
90805659	1	1	69	2	47	2	1	3	2	0	32	3	2	1	2	20	0	0	145
90809749	1	1	58	2	36	2	1	2	2	3	20	1	2	1	0	24	1	1	80
90829312	1	1	75	2	87	2	1	3	2	3	23	3	3	1	0	18	1	0	87
90832986	1	1	56	1	145	2	3	2	2	22	10	1	2	2	2	15	0	0	146
90835871	2	1	59	2	77	2	1	3	2	4	9	1	2	1	0	10	0	0	142
90854437	1	1	65	1	0	1	1	3	1	3	25	1	3	1	3	15	1	1	38
90858578	1	2	76	2	2	1	3	3	1	2	14	1	2	2	1	11	1	1	82
90862344	1	1	64	2	6	1	1	2	2	8	21	1	3	1	0	15	1	1	89
90872021	1	1	71	2	14	2	1	1	1	9	35	1	2	2	1	31	1	0	59
90882556	1	1	64	2	40	2	3	3	2	9	20	3	3	1	0	20	1	1	80
90884927	1	2	71	2	3	1	3	1	2	0	31	1	2	1	0	17	0	0	141
90898185	1	2	48	2	69	2	3	2	1	5	40	1	3	2	7	23	0	0	137
90903017	1	2	72	2	13	2	1	2	1	7	30	1	3	2	9	13	1	1	87
90905438	1	2	76	1	1	1	3	2	1	8	12	3	1	1	6	13	1	0	125
90909254	1	1	61	2	0	1	1	3	1	1	22	1	2	2	1	15	1	1	25
90941465	1	2	67	2	73	2	1	3	2	5	20	1	2	1	0	10	0	0	131
90942288	1	1	64	1	0	1	1	1	2	0	10	2	2	2	0	15	1	1	23
90950797	1	2	83	2	50	2	2	3	2	0	17	1	3	1	0	17	1	1	58
90957971	1	2	68	2	58	2	3	1	2	2	14	1	3	1	3	25	1	1	69
90967928	1	2	57	2	0	1	1	1	2	1	15	1	1	1	0	9	0	0	131
90978843	1	2	76	2	7	2	1	3	1	1	11	3	2	2	1	30	1	1	72
90986439	1	2	60	2	68	2	1	3	1	5	21	3	1	2	0	11	1	1	116
90986798	1	2	78	2	22	2	3	1	1	17	25	1	1	2	2	17	1	1	105
92029164	1	2	66	1	42	2	1	3	2	2	15	1	2	2	0	20	1	1	70
92038819	1	1	58	1	87	2	3	2	2	4	10	1	2	2	3	13	1	1	88
92042883	1	2	72	2	7	2	3	2	1	4	12	4	3	2	2	25	1	1	30
92046897	1	1	82	2	36	2	1	1	2	7	20	1	3	1	10	25	0	0	114
92047411	1	1	54	1	90	2	3	1	2	0	10	3	2	2	12	23	0	0	95
92047772	1	2	70	1	0	1	3	1	2	1	27	1	1	2	1	14	1	0	15
92048714	3	2	72	1	45	2	3	2	2	31	12	1	2	2	1	18	1	0	79
92049959	1	1	79	1	50	2	2	1	2	2	9	1	2	2	12	20	0	0	111
92056006	1	2	69	2	132	2	1	1	1	13	10	2	1	2	18	21	0	0	150
92069446	1	1	81	2	0	1	1	3	2	13	50	3	2	1	4	40	1	1	98
92071271	1	2	81	1	61	2	1	1	2	5	10	3	2	2	1	13	0	0	109
92072993	1	2	68	2	87	2	1	2	2	2	15	1	2	1	0	15	1	1	103
92086837	1	1	82	1	37	2	1	3	2	14	30	2	2	2	0	23	1	0	40
92112325	1	1	56	1	111	2	1	2	2	0	13	1	3	2	0	15	0	0	112
92132852	1	2	73	1	76	2	3	3	2	3	25	1	3	2	0	18	0	0	102
92141185	1	2	75	2	54	2	1	3	2	5	20	1	2	1	0	20	1	0	88
92164672	1	2	65	2	90	2	1	2	1	11	10	1	3	2	0	18	0	0	100
92168155	1	1	66	1	0	1	3	3	2	12	15	2	3	2	12	10	0	0	99
92171519	1	2	70	2	46	2	1	2	2	0	7	1	3	1	0	3	0	0	98
92175523	1	2	68	2	0	1	1	3	2	2	35	3	3	1	3	8	0	0	99
92177889	1	2	65	2	81	2	1	2	1	5	28	1	2	2	0	3	0	0	98
92202851	1	2	63	1	11	2	1	2	1	3	15	3	2	1	0	8	1	0	88
92206611	1	2	64	2	2	1	1	2	2	0	12	1	2	1	0	22	1	1	36
92207402	1	1	62	2	3	1	1	1	2	5	11	1	2	1	0	10	1	1	50
92228937	1	1	74	2	0	1	1	3	2	1	20	1	3	1	0	14	0	0	93
92240176	1	2	52	2	36	2	1	1	2	5	18	3	1	1	0	11	0	0	94
93256578	2	1	67	2	0	1	1	2	2	26	14	1	1	1	9	9	0	0	107
93262132	1	2	62	2	82	2	1	3	1	9	33	1	2	2	0	12	0	0	89
93264852	1	2	47	2	48	2	3	1	1	17	20	1	1	2	12	4	0	0	88
93269454	1	1	52	2	75	2	1	2	2	4	22	3	2	1	0	7	0	0	87
93273205	1	2	82	2	0	1	3	1	1	1	25	1	2	2	0	20	1	1	55
93280555	1	2	70	1	0	1	3	2	2	8	20	1	3	2	8	25	1	1	24
93282902	1	1	69	2	2	1	3	2	2	16	8	1	2	1	0	15	1	1	32
93290684	2	1	57	2	51	2	1	2	2	5	25	1	2	1	4	25	0	0	94
93292840	1	1	59	2	14	2	3	1	2	4	42	3	3	1	0	5	0	0	81
93309328	1	2	67	2	39	2	3	2	2	5	10	3	2	1	12	13	1	0	60
93314022	1	1	69	2	77	2	1	3	1	3	30	1	2	2	3	28	0	0	78
93325607	1	2	73	1	0	1	3	2	2	17	25	1	2	2	17	40	1	1	18
93343851	1	2	50	1	25	2	1	3	2	3	30	3	3	2	1	12	1	1	72
93344562	1	2	63	2	42	2	3	1	1	14	20	1	2	2	11	18	0	0	75
93344883	1	1	75	1	21	2	1	1	1	12	37	3	2	1	0	35	1	1	53
93349769	1	2	65	1	42	2	2	2	2	3	37	3	1	2	5	15	0	0	75
93354860	1	2	69	1	37	2	1	2	2	19	4	1	2	2	16	4	0	0	75
93363581	1	1	67	2	62	2	3	2	2	25	35	3	2	1	13	18	0	0	84
93365967	2	2	74	2	20	2	3	3	2	9	40	3	3	1	1	16	0	0	72
93374457	1	2	70	2	20	2	1	2	2	20	25	1	3	1	15	12	0	0	74
93377967	1	2	74	2	21	2	3	3	1	20	27	1	3	2	1	10	1	1	67
93379047	1	1	77	2	35	2	3	3	2	2	20	1	3	1	21	30	0	0	74
93394126	1	1	72	1	65	2	1	2	1	7	10	3	1	1	0	7	0	0	70
93394141	1	2	64	2	2	1	1	3	1	3	14	2	2	2	0	15	1	1	38
93406763	1	1	78	1	0	1	3	1	1	2	18	1	2	1	2	23	0	0	67
93421761	1	2	66	2	17	2	1	2	2	9	10	3	1	1	0	14	0	0	65
93437180	1	1	79	2	1	1	1	3	1	0	11	1	1	2	0	20	1	0	56
93449661	1	2	77	2	57	2	1	2	2	2	20	1	1	1	8	30	0	0	60
93458710	2	2	70	2	3	1	1	2	1	0	25	1	3	2	0	15	1	0	29
93463880	1	2	75	1	1	1	1	3	2	28	20	1	2	2	28	20	0	0	62
93478617	1	1	62	2	30	2	3	3	1	16	17	3	1	2	6	19	0	0	58
93481103	1	2	79	2	2	1	2	2	2	4	20	3	3	1	1	11	1	1	43
93485243	1	2	65	2	19	2	2	2	2	5	12	3	2	1	2	15	1	1	34
93486535	1	1	76	2	41	2	1	1	1	0	23	1	2	2	2	15	0	0	57
93490138	1	2	73	2	7	2	1	3	2	11	25	1	1	1	0	12	1	0	48
93495248	3	1	65	2	26	2	1	3	1	2	28	2	2	2	3	13	0	0	56
94503765	1	1	81	2	3	1	1	3	2	13	25	1	2	1	0	28	1	1	44
94506571	1	2	74	2	44	2	3	2	1	0	10	1	2	2	0	10	0	0	54
94524130	1	2	58	2	50	2	3	2	1	8	30	1	1	2	6	23	0	0	50
94531475	1	1	68	2	6	1	1	3	1	1	16	1	3	2	5	13	0	0	50
94540290	1	2	69	2	45	2	1	3	1	3	20	2	2	2	2	19	0	0	49
94556882	1	2	72	1	0	1	2	3	2	5	23	3	4	2	5	3	1	0	31
94557578	1	2	68	1	43	2	1	2	2	7	18	1	1	2	3	13	0	0	50
94563475	1	1	69	2	5	1	3	3	2	11	15	1	2	1	0	12	0	0	42
94573139	3	1	60	1	30	2	1	3	2	0	17	3	2	2	1	14	0	0	47
94585247	1	2	65	2	27	2	1	1	2	12	20	1	1	1	16	14	0	0	40
94586202	2	1	70	1	0	1	1	2	1	7	13	1	1	1	7	13	0	0	40
94588349	1	2	68	2	32	2	3	2	1	5	15	1	3	2	0	20	0	0	42
94598550	1	1	66	2	13	2	1	2	1	6	10	1	2	2	1	13	0	0	42
94601898	1	1	81	1	1	1	1	2	2	1	12	3	1	2	1	10	1	1	35
94626390	1	2	63	2	1	1	3	2	1	0	26	3	3	2	0	25	0	0	42
94628212	1	2	68	1	0	1	3	2	2	2	10	3	3	2	2	6	0	0	40
94642383	1	1	58	2	25	2	3	3	1	13	15	3	3	2	9	25	0	0	35
94642616	2	2	62	2	1	1	1	1	1	10	25	3	3	2	5	11	1	0	12
94667321	1	1	70	1	0	1	1	2	2	3	10	2	1	2	3	50	0	0	28
94689677	1	2	68	1	0	1	3	3	1	8	30	3	2	1	8	12	0	0	30
94711036	1	2	77	2	23	2	1	3	2	3	20	1	2	1	18	20	0	0	26
94718050	1	1	59	1	0	1	1	3	2	5	20	1	3	2	5	13	0	0	33
94725231	1	2	49	1	19	2	3	1	2	14	11	1	2	2	0	9	0	0	27
94731421	1	2	80	2	22	2	1	2	1	6	18	1	2	2	0	25	0	0	23
94732974	1	1	59	2	0	1	3	2	2	4	25	3	1	1	0	10	0	0	24
95750549	1	2	65	2	0	1	3	2	1	8	10	1	1	2	23	8	0	0	20
95904366	1	2	74	2	1	1	3	2	2	10	13	3	2	1	10	27	0	0	9
95906919	1	2	79	1	0	1	3	2	2	10	20	2	2	2	10	15	0	0	0
95915341	1	1	80	2	0	1	1	3	2	3	14	1	3	1	2	15	0	0	4
95938690	1	2	71	1	0	1	1	2	2	6	17	3	2	2	6	32	0	0	3
95995739	1	1	65	1	0	1	2	2	2	4	10	2	2	2	0	6	0	0	1
97049896	1	2	64	2	7	2	1	1	1	3	17	1	1	2	0	8	0	0	153
97052730	1	1	54	2	146	2	1	1	2	4	35	3	3	1	13	33	0	0	153
97059300	1	2	73	2	49	2	1	3	2	8	10	3	2	1	1	22	1	1	144
97061858	1	2	70	2	55	2	3	3	1	5	31	1	3	2	0	14	1	0	78
97075030	1	2	57	2	108	2	1	1	2	15	35	3	1	1	3	3	0	0	147
97083632	2	2	72	2	0	1	3	2	1	0	40	1	2	2	0	12	1	1	63
97085100	1	1	79	1	0	1	1	2	2	4	25	1	1	2	4	20	1	0	35
97152177	1	1	54	2	12	2	3	3	2	8	25	1	2	1	11	20	1	0	94
97156556	1	2	58	2	69	2	3	3	1	3	25	3	2	2	0	25	1	1	85
97164468	1	1	72	2	78	2	2	3	2	8	13	1	2	1	7	43	1	1	79
97174080	1	1	73	2	51	2	1	2	1	5	20	3	2	2	3	15	0	0	129
97177795	1	2	64	2	53	2	3	4	1	0	28	3	3	2	7	11	1	0	77
97755616	1	1	77	1	2	1	1	3	2	7	35	1	2	2	7	10	0	0	127
97761626	1	1	64	2	0	1	1	2	2	6	28	1	3	1	4	20	1	0	32
97762026	1	2	63	1	85	2	1	3	1	4	20	3	3	1	0	20	0	0	119
97765875	1	1	70	1	4	1	1	3	2	2	50	1	1	2	2	12	1	0	44
97782480	1	1	78	2	58	2	1	2	2	28	30	3	2	1	5	19	1	1	73
97801053	1	2	85	1	1	1	1	3	1	1	45	1	3	1	1	30	1	1	9
97817606	1	2	69	2	26	2	3	3	1	5	12	1	3	2	1	40	0	0	109
97860383	1	1	57	2	1	1	1	2	2	2	9	1	2	1	10	37	0	0	92
97869332	2	2	71	2	2	1	3	1	1	5	18	1	3	2	4	13	0	0	88
97875992	1	2	56	2	2	1	1	3	2	11	8	1	1	1	0	12	0	0	89
97879844	2	1	64	1	20	2	3	3	2	16	9	1	2	2	0	10	0	0	87
97896765	1	1	72	2	0	1	1	1	2	9	32	1	1	1	10	16	1	0	46
97897410	1	1	53	2	50	2	1	1	2	6	16	3	1	1	0	10	0	0	82
97901391	1	2	73	2	0	1	3	4	1	3	30	3	1	2	3	19	1	1	17
97909290	1	2	55	2	1	1	3	1	2	33	14	1	3	1	18	13	0	0	80
97925945	2	1	67	2	18	2	1	2	1	5	27	1	2	2	0	13	1	1	54
97931422	1	1	71	2	0	1	1	2	2	3	29	1	2	1	2	18	1	1	33
97939216	1	2	57	2	12	2	1	3	1	6	15	3	3	2	3	27	1	0	29
97940116	1	2	68	1	45	2	1	3	2	57	27	3	2	2	1	13	0	0	81
98505841	1	1	69	2	7	2	1	3	1	11	30	1	2	2	13	20	1	0	12
98511772	1	1	60	2	21	2	3	3	2	0	22	3	3	1	0	10	0	0	69
98512448	1	2	47	2	0	1	3	3	1	13	25	1	3	2	15	12	0	0	68
98524779	1	2	56	1	0	1	3	1	1	3	35	1	1	1	0	9	0	0	43
98537536	1	2	60	2	55	2	1	2	2	5	18	3	3	1	16	12	0	0	62
98557470	1	1	67	1	0	1	3	2	1	0	6	1	1	1	0	21	1	1	9
98561868	1	1	69	2	30	2	3	3	2	1	28	1	2	1	7	33	0	0	57
98567263	1	1	81	2	0	1	3	2	2	7	14	3	3	1	15	25	1	0	1
98590467	1	1	67	2	3	1	1	3	2	1	45	1	1	1	2	23	1	1	29
98601186	1	1	73	2	0	1	1	2	2	36	22	1	2	1	36	22	0	0	53
98604762	1	1	80	2	20	2	3	1	2	44	50	3	1	1	28	15	1	0	35
98625137	2	2	62	2	30	2	3	3	2	5	30	1	2	1	10	19	0	0	45
98627223	1	2	76	1	0	1	3	3	2	6	19	1	3	2	6	19	1	1	24
98637116	1	1	63	1	1	1	1	2	2	2	16	1	3	2	2	11	1	1	14
98641320	1	2	66	1	23	2	1	2	1	11	16	1	3	1	9	15	0	0	44
98649932	1	1	79	2	19	2	1	1	1	7	24	1	2	2	8	24	0	0	40
98660659	1	1	57	2	26	2	1	4	1	4	23	1	2	2	16	13	0	0	37
98668642	2	2	76	2	0	1	3	2	2	3	19	3	1	1	7	12	1	1	16
98695712	1	2	63	1	13	2	1	3	1	4	16	3	3	1	1	14	0	0	30
98703441	2	2	55	1	0	1	1	3	2	13	11	1	3	2	13	24	0	0	35
99259592	1	1	67	1	0	1	3	1	2	0	20	1	2	2	0	13	1	1	19
99271800	1	2	71	2	0	1	1	3	2	0	18	1	3	1	0	10	0	0	31
99294057	1	1	72	1	0	1	3	2	2	19	16	1	3	2	19	30	0	0	23
99294242	1	1	73	2	15	2	1	3	2	5	10	3	1	1	0	32	0	0	21
99296747	2	1	64	2	2	1	1	3	1	13	50	2	1	2	7	8	0	0	10
99302572	1	1	54	2	12	2	1	1	1	26	20	1	1	2	14	20	0	0	20
99319180	1	2	67	1	1	1	1	3	2	2	15	3	2	2	2	6	0	0	1
99369120	1	1	77	1	0	1	1	2	2	2	10	1	2	2	2	6	0	0	5
99382309	1	1	77	2	1	1	1	1	1	0	3	1	1	2	6	21	0	0	4
Tip:	1:white	1:male		1:Ipsilateral	month	1:synchronous	1:Upper lobe	1:Ⅰ	1:Left		millimeter	1:Upper lobe	1:Ⅰ	1:Left		millimeter	1:dead		month
	2:black	2:female		2:Bilateral		2:metachronous	2:Middle lobe	2:Ⅱ	2:Right			2:Middle lobe	2:Ⅱ	2:Right			0:alive
	3:other						3:Lower lobe	3:Ⅲ				3:Lower lobe	3:Ⅲ
							4:Overlapping lesion	4:Ⅳ				4:Overlapping lesion	4:Ⅳ
